# Supplementary material for: The validity and reliability of the Dutch version of the Student Satisfaction and Self-Confidence in Learning Scale (SCLC) for pharmacy technicians
Source: PLoS One. 2025 Sep 29;20(9):e0331115. doi: 10.1371/journal.pone.0331115 (PMC12478918; doi:10.1371/journal.pone.0331115)
Supplement: S10 File — (XLSX) [file pone.0331115.s010.xlsx]

## Sheet: swse final data
id	ITEM 1	ITEM 2	ITEM 3	ITEM 4	ITEM 5	ITEM 6	ITEM 7	ITEM 8	ITEM 9	ITEM 10	ITEM 11	ITEM 12	ITEM 13	Gender	Age	How long working as PT	How long in EMC	partt_fult	SWSE_yessno
5	4	4	3	4	3	4	4	4	3	4	4	4	2	1	AO04	AO03	AO02	AO01	2
6	2	3	1	1	1	2	3	1	2	2	2	2	4	1	AO03	AO03	AO01	AO01	2
7	3	3	4	3	4	4	3	4	3	4	5	4	3	1	AO04	AO04	AO01	AO01	2
8	3	4	3	3	4	4	4	4	4	4	4	4	4	1	AO04	AO01	AO01	AO01	2
10	3	4	3	4	3	4	4	4	4	5	5	3	4	1	AO05	AO04	AO02	AO01	1
12	4	4	4	3	4	4	4	4	4	4	4	4	4	1	AO03	AO03	AO03	AO01	1
13	5	4	4	3	3	4	5	4	4	5	4	4	2	1	AO05	AO04	AO04	AO01	2
15	3	3	4	3	3	4	4	4	4	4	4	4	2	1	AO05	AO04	AO04	AO01	2
16	4	3	4	3	3	4	3	2	3	4	4	3	4	1	AO04	AO04	AO04	AO01	2
19	4	4	3	4	4	4	4	4	4	5	3	4	2	3	AO03	AO03	AO01	AO02	1
21	2	4	3	3	2	1	3	3	3	4	4	3	4	1	AO04	AO03	AO01	AO01	1
22	4	3	3	3	4	3	4	3	3	4	4	3	3	1	AO05	AO04	AO04	AO01	2
25	4	3	4	4	3	4	4	4	4	5	5	4	3	1	AO03	AO03	AO02	AO01	2
26	3	2	3	2	2	3	2	2	3	5	3	4	2	1	AO02	AO01	AO01	AO02	2
32	5	5	4	5	4	4	4	5	5	4	4	4	3	1	AO05	AO04	AO01	AO01	1
33	4	4	3	4	4	4	4	4	4	4	4	4	4	1	AO05	AO04	AO02	AO01	1
36	3	4	3	2	2	3	3	2	2	5	4	2	4	1	AO02	AO02	AO02	AO02	1
37	3	4	3	3	4	4	3	3	3	4	4	3	3	1	AO04	AO04	AO04	AO01	2
38	4	3	4	2	3	3	2	3	4	4	3	2	3	1	AO05	AO04	AO01	AO01	2
39	5	4	3	4	4	4	5	4	4	5	3	4	3	1	AO04	AO04	AO03	AO01	2
40	4	4	4	5	4	3	5	4	4	4	3	3	5	1	AO02	AO02	AO01	AO01	2
41	3	2	3	3	3	3	2	2	3	4	4	3	4	1	AO04	AO03	AO03	AO02	2
42	3	3	3	3	3	3	3	3	3	3	3	3	3	1	AO04	AO03	AO01	AO01	1
44	4	4	3	3	3	4	4	4	3	4	4	4	3	1	AO02	AO01	AO01	AO02	1
45	3	4	3	4	4	4	4	4	4	4	5	3	2	1	AO02	AO02	AO02	AO01	1
46	4	4	4	4	4	4	4	4	4	5	4	4	3	1	AO03	AO03	AO03	AO01	1
47	4	4	4	4	3	3	3	4	3	4	4	3	2	1	AO05	AO04	AO04	AO01	1
48	4	4	3	3	3	4	4	4	4	4	4	4	3	1	AO04	AO04	AO04	AO01	1
49	2	3	4	3	3	4	1	2	4	5	2	3	3	1	AO05	AO04	AO02	AO01	1
51	3	4	3	2	2	1	5	3	3	2	2	4	4	1	AO03	AO02	AO02	AO01	1
52	4	4	2	3	2	4	4	4	2	5	2	4	3	2	AO03	AO01	AO01	AO02	1
54	4	4	4	4	4	4	5	4	4	4	4	4	4	1	AO03	AO01	AO01	AO01	1
55	2	3	4	4	3	4	4	4	4	4	4	3	4	1	AO03	AO02	AO02	AO01	2
58	4	4	3	3	3	2	4	3	3	4	3	3	4	1	AO03	AO04	AO01	AO01	1
60	4	4	4	4	4	4	4	4	4	4	4	4	3	1	AO03	AO03	AO02	AO02	1
61	4	4	4	3	4	4	3	4	3	4	3	3	3	1	AO05	AO04	AO03	AO01	2
63	4	4	3	5	4	3	4	4	4	5	3	4	3	1	AO03	AO03	AO01	AO01	2
64	4	4	4	4	4	3	4	4	4	4	4	4	4	1	AO02	AO01	AO01	AO01	1
68	2	2	2	2	3	3	2	3	2	3	3	2	3	1	AO05	AO04	AO02	AO01	2
72	4	4	3	4	3	4	4	4	3	4	2	4	1	1	AO03	AO03	AO01	AO02	1
74	3	3	2	3	3	4	4	4	3	4	4	3	4	1	AO03	AO01	AO01	AO01	1
77	4	4	4	3	4	4	4	4	3	3	4	4	4	1	AO02	AO02	AO01	AO01	1
80	4	5	5	4	3	4	4	4	5	5	5	4	2	1	AO02	AO01	AO01	AO01	1
86	4	4	3	2	2	2	2	3	4	5	5	4	4	1	AO03	AO03	AO01	AO01	1
91	4	4	4	3	4	3	3	3	4	4	4	2	4	1	AO02	AO01	AO01	AO01	1
92	3	3	4	4	4	4	4	4	4	3	4	3	3	1	AO02	AO01	AO01	AO02	2
93	4	4	4	3	3	4	4	4	4	4	5	4	3	1	AO03	AO03	AO01	AO01	1
94	4	5	4	3	4	5	5	5	5	5	3	4	2	1	AO05	AO02	AO02	AO01	1
95	3	1	2	1	1	3	3	3	3	4	4	3	5	1	AO02	AO01	AO01	AO01	2
96	4	4	4	4	4	4	4	5	4	4	5	5	3	1	AO03	AO04	AO04	AO01	1
98	4	4	5	4	4	4	4	4	4	5	4	3	4	1	AO05	AO04	AO01	AO01	1
99	3	3	2	2	2	4	4	3	3	5	5	3	4	1	AO04	AO04	AO02	AO01	1
100	3	3	3	2	3	4	3	4	3	4	4	3	3	1	AO04	AO04	AO03	AO01	2
101	4	4	3	3	3	4	4	3	3	5	5	5	3	1	AO03	AO01	AO01	AO01	1
103	3	3	3	3	3	4	4	4	4	4	4	4	4	1	AO04	AO04	AO01	AO01	1
104	3	3	2	3	3	4	3	4	3	3	5	4	3	1	AO02	AO01	AO01	AO02	1
107	3	4	3	2	2	3	2	2	3	4	2	3	4	1	AO02	AO02	AO01	AO02	1
108	3	4	2	2	2	3	3	4	3	5	4	3	2	1	AO05	AO04	AO02	AO01	1
109	4	4	3	3	3	4	4	3	3	4	4	4	3	1	AO04	AO04	AO01	AO01	1
111	3	3	3	2	1	3	2	2	4	4	3	2	4	1	AO02	AO01	AO01	AO02	1
112	4	4	3	3	2	2	2	2	2	4	2	2	2	1	AO05	AO04	AO01	AO01	1
113	3	3	3	3	3	3	3	3	3	3	3	3	3	1	AO02	AO01	AO01	AO02	1
2	4	4	4	3	3	4	4	4	5	4	4	3	5	1	AO02	AO01	AO01	AO02	1
3	2	2	4	3	4	3	2	2	4	4	2	2	3	1	AO05	AO04	AO02	AO01	1
4	4	3	3	3	4	4	2	2	3	4	2	2	3	1	AO04	AO04	AO04	AO01	1
5	4	3	2	2	4	2	2	2	3	3	2	2	2	1	AO04	AO02	AO02	AO01	1
6	3	3	2	3	3	3	2	3	4	4	2	3	4	1	AO03	AO01	AO01	AO01	1
7	3	2	1	2	4	4	4	4	4	3	3	2	3	3	AO03	AO02	AO02	AO02	2
8	2	2	1	3	4	3	4	3	5	3	2	1	1	3	AO02	AO01	AO02	AO02	2
9	4	3	2	4	3	3	4	3	3	5	2	3	5	1	AO02	AO02	AO02	AO01	1
10	3	4	3	3	4	2	2	2	3	4	2	3	4	1	AO04	AO03	AO02	AO01	1
12	2	2	3	3	3	2	2	2	2	2	3	2	3	1	AO02	AO01	AO01	AO01	1
13	4	3	3	3	4	3	2	3	4	4	2	3	3	1	AO02	AO01	AO01	AO01	1
14	2	2	1	2	2	2	2	2	2	1	1	1	5	1	AO03	AO02	AO02	AO02	1
16	3	3	3	3	3	3	3	3	3	4	4	3	4	1	AO02	AO01	AO01	AO01	2
18	1	2	2	1	1	2	1	1	1	3	2	1	3	1	AO02	AO02	AO01	AO02	2
24	3	3	3	3	3	4	4	3	3	3	4	4	3	1	AO03	AO02	AO01	AO01	1
25	4	3	3	3	3	2	3	3	3	4	5	3	4	3	AO04	AO03	AO03	AO01	2
26	4	3	3	3	3	2	3	3	3	4	5	3	4	3	AO02	AO01	AO01	AO02	1
29	4	4	4	4	5	4	5	4	3	5	4	4	3	1	AO05	AO04	AO02	AO01	1
143	4	4	3	4	3	4	4	4	3	4	4	4	2	1	AO04	AO03	AO02	AO01	2
144	2	3	1	1	1	2	3	1	2	2	2	2	4	1	AO03	AO03	AO01	AO01	2
145	3	3	4	3	4	4	3	4	3	4	5	4	3	1	AO04	AO04	AO01	AO01	2
146	3	4	3	3	4	4	4	4	4	4	4	4	4	1	AO04	AO04	AO02	AO01	2
147	3	4	3	4	3	4	4	4	4	5	5	3	4	1	AO05	AO04	AO02	AO01	1
148	4	4	4	3	4	4	4	4	4	4	4	4	4	1	AO03	AO03	AO03	AO01	2
149	5	4	4	3	3	4	5	4	4	5	4	4	2	1	AO05	AO04	AO04	AO01	2
150	3	3	4	3	3	4	4	4	4	4	4	4	2	1	AO05	AO04	AO04	AO01	2
151	4	3	4	3	3	4	3	2	3	4	4	3	4	1	AO04	AO04	AO04	AO01	2
152	4	3	4	3	3	4	3	2	3	4	4	3	4	3	AO04	AO04	AO04	AO01	2
153	2	4	3	3	2	1	3	3	3	4	4	3	4	1	AO04	AO03	AO01	AO02	1
154	4	3	3	3	4	3	4	3	3	4	4	3	3	1	AO05	AO04	AO04	AO01	2
155	4	3	4	4	3	4	4	4	4	5	5	4	3	1	AO03	AO03	AO02	AO01	2
156	3	2	3	2	2	3	2	2	3	5	3	4	2	1	AO02	AO01	AO01	AO02	2
157	5	5	4	5	4	4	4	5	5	4	4	4	3	1	AO05	AO04	AO01	AO01	1
158	4	4	3	4	4	4	4	4	4	4	4	4	4	1	AO05	AO04	AO02	AO01	1
159	3	4	3	2	2	3	3	2	2	5	4	2	4	1	AO02	AO02	AO02	AO02	1
160	3	4	3	3	4	4	3	3	3	4	4	3	3	1	AO04	AO04	AO04	AO01	2
161	4	3	4	2	3	3	2	3	4	4	3	2	3	1	AO05	AO04	AO01	AO01	2
162	5	4	3	4	4	4	5	4	4	5	3	4	3	1	AO04	AO04	AO03	AO01	2
163	4	4	5	4	3	5	4	4	4	4	3	3	5	1	AO02	AO02	AO01	AO01	2
164	3	2	3	3	3	3	2	2	3	4	4	3	4	3	AO04	AO03	AO03	AO02	2
165	3	3	3	3	3	3	3	3	3	3	3	3	3	1	AO04	AO03	AO01	AO01	1
166	4	4	3	3	3	4	4	4	3	4	4	4	3	1	AO02	AO01	AO01	AO01	1
167	3	4	3	4	4	4	4	4	4	4	5	3	2	1	AO02	AO02	AO02	AO01	1
168	4	4	4	4	4	4	4	4	4	5	4	4	3	1	AO03	AO03	AO03	AO01	1
169	4	4	4	4	3	3	3	4	3	4	4	3	2	1	AO05	AO04	AO04	AO01	1
170	4	4	3	3	3	4	4	4	4	4	4	4	3	1	AO04	AO04	AO04	AO01	1
171	2	3	4	3	3	4	1	2	4	5	2	3	3	1	AO05	AO04	AO01	AO01	1
172	3	4	3	2	2	1	5	3	3	2	2	4	4	1	AO03	AO02	AO02	AO01	1
173	4	4	2	3	2	4	4	4	2	5	2	4	3	2	AO03	AO01	AO01	AO02	1
174	4	4	4	4	4	4	5	4	4	4	4	4	4	1	AO03	AO01	AO01	AO01	1
175	2	3	4	4	3	4	4	4	4	4	4	3	4	1	AO03	AO02	AO02	AO01	2
176	4	4	3	3	3	2	4	3	3	4	3	3	4	1	AO03	AO04	AO01	AO01	1
177	4	4	4	4	4	4	4	4	4	4	4	4	3	1	AO03	AO03	AO02	AO02	1
178	4	4	4	3	4	4	3	4	3	4	3	3	3	1	AO05	AO04	AO03	AO01	1
179	4	4	3	5	4	3	4	4	4	5	3	4	3	1	AO03	AO03	AO01	AO01	2
180	4	4	4	4	4	3	4	4	4	4	4	4	4	1	AO02	AO01	AO01	AO01	1
181	4	4	4	4	4	3	4	4	4	4	4	4	4	3	AO02	AO02	AO02	AO01	2
182	4	4	3	4	3	4	4	4	3	4	2	4	1	1	AO03	AO03	AO01	AO02	1
183	3	3	2	3	3	4	4	4	3	4	4	3	4	1	AO03	AO01	AO01	AO01	1
184	4	4	4	3	4	4	4	4	3	3	4	4	4	1	AO02	AO01	AO01	AO01	1
185	4	5	5	4	3	4	4	4	5	5	5	4	2	1	AO02	AO01	AO01	AO01	1
186	4	4	3	2	2	2	2	3	4	5	5	4	4	1	AO03	AO03	AO01	AO01	1
187	4	4	4	3	4	3	3	3	4	4	4	2	4	1	AO02	AO01	AO01	AO01	1
188	3	3	4	4	4	4	4	4	4	3	4	3	3	1	AO02	AO01	AO01	AO02	2
189	4	4	4	3	3	4	4	4	4	4	5	4	3	1	AO03	AO03	AO01	AO01	1
190	4	4	4	3	3	4	4	4	4	4	5	4	3	1	AO03	AO03	AO02	AO01	1
193	5	5	5	5	5	5	5	5	5	5	5	5	5	2	AO01	AO01	AO01	AO01	1
